# Supplementary material for: Ophidiomycosis prevalence in Georgia’s Eastern Indigo Snake (Drymarchon couperi) populations
Source: PLoS One. 2019 Jun 12;14(6):e0218351. doi: 10.1371/journal.pone.0218351 (PMC6561582; doi:10.1371/journal.pone.0218351)
Supplement: S1 Table — (XLSX) [file pone.0218351.s002.xlsx]

## Sheet: Sheet1
Species	Date	Month	Season	SVL (cm)	Tail Length (cm)	Total Length (cm)	Mass (g)	Sex	Age	PIT	County	Observer	Lesions	Swabs	# Positive Swabs	SFD Classification	O. ophiodiicola Quantity (copies/ng DNA) - Swab 1	O. ophiodiicola Quantity (copies/ng DNA) - Swab 2	O. ophiodiicola Quantity (copies/ng DNA) - Swab 3
Drymarchon couperi	2016-10-17	October	1	146.4	29.2	175.6	1400	M	A	836-584-380	Telfair	HCC, BSS	No	1	0	Negative	0
Drymarchon couperi	2016-11-11	November	1	104.5	22.4	126.9	460	M	SA	842-079-004	Wayne	BBS, DJS	No	1	0	Negative	0
Drymarchon couperi	2016-12-02	December	1	55.1	10.1	65.2	70	M	J	053-301-373	Evans	HCC, BSS	No	1	0	Negative	0
Drymarchon couperi	2016-12-02	December	1	184.6	31.4	216	3100	M	A	007-374-789	Evans	HCC, BSS	No	1	0	Negative	0
Drymarchon couperi	2016-12-04	December	1	66.7	13.2	79.9	140	F	J	842-256-286	Wayne	BSS, DJS	Yes	2	0	Possible	0	0
Drymarchon couperi	2016-12-07	December	1	141	23.5	164.5	1350	M	A	836-616-323	Atkinson	HCC, DJS	Yes	2	0	Possible	0	0
Drymarchon couperi	2016-12-12	December	1			147.32		M	A	836-614-628	Evans	MM	Yes	2	0	Possible	0	0
Drymarchon couperi	2016-12-21	December	1	156.5	31	187.5	1925	F	A	842-071-880	Wheeler	BSS	Yes	2	0	Possible	0	0
Drymarchon couperi	2016-12-22	December	1	186.2	31	217.2	2550	M	A	836-594-889	Wheeler	MM	Yes	2	0	Possible	0	0
Drymarchon couperi	2016-12-23	December	1	96.5	18	114.5	450	U	J	836-604-618	Evans	MM	No	2	0	Negative	0	0
Drymarchon couperi	2016-12-26	December	1	124.5	27.9	152.4	1100	F	A	071-368-533	Long	DJS	No	1	0	Negative	0
Drymarchon couperi	2016-12-26	December	1	137.1	30.5	167.6	1300	F	A	071-316-573	Long	DJS	Yes	2	1	Apparent	0	17
Drymarchon couperi	2016-12-27	December	1	178.7	34.3	213	2390	M	A	836-619-348	Long	DJS	No	1	0	Negative	0
Drymarchon couperi	2017-01-05	January	1	135.6	27.3	162.9	1540	F	A	842-257-069	Long	BSS	Yes	2	0	Possible	0	0
Drymarchon couperi	2017-01-06	January	1	159	28.4	187.4	1900	M	A	842-268-856	Wheeler	BSS	Yes	2	0	Possible	0	0
Drymarchon couperi	2017-01-11	January	1	167.6	30.5	198.1	2050	F	A	836-602-381	Candler	MM	No	1	0	Negative	0
Drymarchon couperi	2017-01-11	January	1	185.4	35.6	221	3150	M	A	076-119-844	Candler	MM	Yes	2	1	Apparent	0	6
Drymarchon couperi	2017-01-12	January	1	177	33	210	3250	M	A	836-606-353	Candler	BSS	Yes	2	2	Apparent	287	6.5
Drymarchon couperi	2017-01-13	January	1	151.1	29.2	180.3	2050	F	A	836-615-265	Candler	MM	Yes	2	2	Apparent	11	5
Drymarchon couperi	2017-01-13	January	1	175.5	33.4	208.9	2250	M	A	842-061-099	Wheeler	HCC, BSS	Yes	3	3	Apparent	5	14	13
Drymarchon couperi	2017-01-14	January	1	178	32.3	210.3	2450	M	A	836-594-889	Wheeler	HCC, BSS	Yes	2	0	Possible	0	0
Drymarchon couperi	2017-01-24	January	1	160	29.2	189.2		M	A	071-535-887	Wheeler	AD	Yes	2	2	Apparent	2	40
Drymarchon couperi	2017-01-24	January	1	139.7	25.4	165.1		F	A	842-268-856	Wheeler	AD	Yes	1	0	Possible	0
Drymarchon couperi	2017-01-27	January	1	154	30	184	1855	M	A	842-061-302	Bulloch	AD	Yes	2	0	Possible	0	0
Drymarchon couperi	2017-01-31	January	1	156	19	175	2150	M	A	009-286-616	Bryan	BSS	Yes	2	2	Apparent	1	247
Drymarchon couperi	2017-01-31	January	1	112.4	24.8	137.2	750	U	SA	842-058-560	Bulloch	AD	Yes	2	0	Possible	0	0
Drymarchon couperi	2017-02-02	February	1	129.5	22.9	152.4		F	A	836-599-372	Irwin	AD	Yes	1	0	Possible	0
Drymarchon couperi	2017-02-02	February	1	161.5	27.5	189	2100	F	A	836-586-785	Bulloch	HCC	Yes	2	1	Apparent	0	163
Drymarchon couperi	2017-02-04	February	1	176	32	208	2150	M	A	842-061-099	Wheeler	BSS	Yes	3	3	Apparent	743	1761	32
Drymarchon couperi	2017-02-07	February	1	141.6	28.6	170.2	1400	M	A	076-284-020	Bulloch	AD	Yes	2	1	Apparent	0	55
Drymarchon couperi	2017-02-08	February	1	129.5	28.6	158.1		M	A	836-615-079	Wheeler	AD	Yes	1	0	Possible	0
Drymarchon couperi	2017-02-08	February	1	161.1	31.2	192.3	2000	M	A	836-597-005	Wheeler	HCC	Yes	2	1	Apparent	0	5
Drymarchon couperi	2017-02-13	February	1	144	29	173	1290	M	A	076-284-020	Bulloch	MM	Yes	2	0	Possible	0	0
Drymarchon couperi	2017-02-14	February	1	174	30.5	204.5	2750	M	A	836-602-334	Tattnall	MM	Yes	2	0	Possible	0	0
Drymarchon couperi	2017-02-14	February	1	183	33	216	2900	M	A	842-063-374	Irwin	AD	Yes	3	0	Possible	0	0	0
Drymarchon couperi	2017-02-20	February	1	139	29	168	1700	F	A	842-035-771	Candler	MM	Yes	1	0	Possible	0
Drymarchon couperi	2017-02-24	February	1	174	33	207	1900	M	A	842-071-007	Jeff Davis	BSS	Yes	2	2	Apparent	5	30
Drymarchon couperi	2017-02-25	February	1	131	27	158	1300	F	A	836-621-597	Coffee	HCC	Yes	2	0	Possible	0	0
Drymarchon couperi	2017-02-25	February	1	133	28	161	1300	F	A	836-615-079	Coffee	HCC	No	1	0	Negative	0
Drymarchon couperi	2017-02-25	February	1	152.5	28	180.5	1650	M	A	027-369-265	Wheeler	MM	Yes	2	1	Apparent	0	5
Drymarchon couperi	2017-02-25	February	1				1800	M	A	836-592-533	Wheeler	MM	Yes	2	0	Possible	0	0
Drymarchon couperi	2017-03-01	March	1	108.5	19.5	128	500	U	SA	842-041-566	Bacon	MM	Yes	2	0	Possible	0	0
Drymarchon couperi	2017-03-06	March	1	138.6	25.4	164	1300	F	A	842-071-283	Tattnall	MM	Yes	1	0	Possible	0
Drymarchon couperi	2017-03-06	March	1	173.3	33.7	207	2450	M	A	842-051-527	Tattnall	MM	No	1	0	Negative	0
Drymarchon couperi	2017-09-03	September	2					M	A		Wheeler	MDM, DJS	Yes	1	0	Possible	0
Drymarchon couperi	2017-09-13	September	2					M	A		Wayne	DJS, WV	No	1	0	Negative	0
Drymarchon couperi	2017-09-19	September	2	54	7.4	61.4	49	M	J		Long	DJS	No	1	0	Negative	0
Drymarchon couperi	2017-10-31	October	2	147	30.5	177.5		M	A		Wayne	MDM	No	1	0	Negative	0
Drymarchon couperi	2017-11-10	November	2	111.8	20.3	132.1			SA		Evans	MDM	Yes	1	0	Possible	0
Drymarchon couperi	2017-11-16	November	2	142.7	29	171.7	1745	F	A	071-292-315	Jeff Davis	BSS, JJB	Yes	2	0	Possible	0	0
Drymarchon couperi	2017-11-16	November	2	167	30.8	197.8	2555	M	A	836-591-323	Jeff Davis	BSS, JJB	Yes	3	2	Apparent	0	237	1286
Drymarchon couperi	2017-11-21	November	2	110	25.8	135.8	750	M	SA	842-057-622	Appling	HCC, JJB	Yes	1	0	Possible	0
Drymarchon couperi	2017-11-21	November	2	112.5	24.2	136.7	590	M	SA	071-269-071	Appling	HCC, JJB	No	1	0	Negative	0
Drymarchon couperi	2017-11-27	November	2	123	24.5	147.5	900	M	A	842-072-553	Wayne	HCC, JJB	Yes	2	0	Possible	0	0
Drymarchon couperi	2017-11-29	November	2	110.5	21	131.5	680		SA	836-615-592	Tattnall	WV, MDM	Yes	1	0	Possible	0
Drymarchon couperi	2017-11-30	November	2	122.5	26	148.5	912	F	A	842-042-862	Wheeler	BSS, JJB	Yes	2	0	Possible	0	0
Drymarchon couperi	2017-11-30	November	2	137.2	14	151.2	1195	M	A	836-607-853	Wheeler	BSS, JJB	Yes	3	1	Apparent	0	0	4
Drymarchon couperi	2017-11-30	November	2	145.1	28.9	174	1417	F	A	842-047-287	Wheeler	BSS, JJB	Yes	2	1	Apparent	0	2308
Drymarchon couperi	2017-11-30	November	2	178	29	207	3000	M	A	842-072-590	Tattnall	WV, MDM	Yes	1	0	Possible	0
Drymarchon couperi	2017-12-05	December	2	130	27.4	157.4	1073	M	A	842-034-541	Wheeler	HCC, BSS	Yes	2	1	Apparent	0	8.5
Drymarchon couperi	2017-12-05	December	2	167.5	32.1	199.6	2600	M	A	842-037-851	Wheeler	HCC, BSS	Yes	3	1	Apparent	0	139	0
Drymarchon couperi	2017-12-05	December	2	172.8	31.7	204.5		M	A	842-059-825	Jeff Davis	MDM	No	1	0	Negative	0
Drymarchon couperi	2017-12-14	December	2	126.2	25.7	151.9	1005	F	A	836-583-041	Jeff Davis	HCC, BSS	Yes	2	0	Possible	0	0
Drymarchon couperi	2017-12-14	December	2	151	28	179	1430	M	A	076-317-056	Jeff Davis	HCC, RR, BG	Yes	2	0	Possible	0	0
Drymarchon couperi	2017-12-14	December	2	168	27.5	195.5	2955	M	A	600-886-820	Jeff Davis	HCC, BSS	Yes	2	1	Apparent	0	44
Drymarchon couperi	2017-12-14	December	2	172.5	33	205.5	2458	M	A	600-892-310	Jeff Davis	HCC, BSS	No	1	0	Negative	0
Drymarchon couperi	2017-12-15	December	2	160.4	30.6	191	2710	M	A	842-268-856	Wheeler	BSS, KH, RR, BG	Yes	2	2	Apparent	11	1
Drymarchon couperi	2017-12-16	December	2	128	26	154	1352	F	A	076-110-065	Coffee	HCC	Yes	2	0	Possible	0	0
Drymarchon couperi	2017-12-16	December	2	152.5	27.8	180.3	1960	M	A	076-271-539	Wheeler	BSS, MM, KH	Yes	2	1	Apparent	0	10
Drymarchon couperi	2017-12-16	December	2	181	31	212	3454	M	A	842-078-536	Telfair	HCC, JJB	Yes	2	1	Apparent	0	3
Drymarchon couperi	2017-12-17	December	2	138	24	162	1400	F	A	600-894-046	Coffee	HCC, RR	Yes	1	0	Possible	0
Drymarchon couperi	2017-12-17	December	2	137	26.9	163.9	1425	F	A	842-076-528	Wheeler	BSS	No	1	0	Negative	0
Drymarchon couperi	2018-01-10	January	2				400		J	600-878-328	Jeff Davis	MDM, AD	Yes	1	1	Apparent	1699
Drymarchon couperi	2018-01-10	January	2	130	26	156	1000	M	A		Jeff Davis	MDM, AD	Yes	1	1	Apparent	22
Drymarchon couperi	2018-01-10	January	2	144	29	173	1108	M	A		Appling	JJB	Yes	2	1	Apparent	0	42
Drymarchon couperi	2018-01-11	January	2	162	34	196	2320	M	A	836-586-785	Irwin	MDM, AD	Yes	1	0	Possible	0
Drymarchon couperi	2018-01-11	January	2				1270	F	A	600-883-879	Irwin	MDM, AD	Yes	2	0	Possible	0	0
Drymarchon couperi	2018-01-19	January	2	153	31	184	1780	M	A	836-622-549	Wheeler	HCC, BSS	Yes	2	1	Apparent	0	20
Drymarchon couperi	2018-01-22	January	2	145.3	29.3	174.6	1655	F	A	071-292-315	Jeff Davis	BSS	Yes	3	3	Apparent	138	826	362
Drymarchon couperi	2018-01-22	January	2				1360	F	A	842-051-527	Tattnall	WV, MDM	Yes	2	1	Apparent	0	3
Drymarchon couperi	2018-01-23	January	2	148.3	28	176.3	1355	M	A	600-892-310	Jeff Davis	HCC, BSS	Yes	2	1	Apparent	0	27
Drymarchon couperi	2018-01-25	January	2	119.5	26.5	146	1420	F	A	600-882-276	Jeff Davis	MDM	Yes	1	1	Apparent	107
Drymarchon couperi	2018-01-25	January	2	126.2	24.2	150.4	790	F	A	600-888-639	Jeff Davis	MDM	Yes	1	1	Apparent	11
Drymarchon couperi	2018-01-25	January	2	101	19	120	440		SA	071-283-848	Jeff Davis	MDM, AD	Yes	1	1	Apparent	2
Drymarchon couperi	2018-02-01	February	2	138.5	28.5	167	1600	F	A	600-882-874	Candler	HCC	Yes	2	2	Apparent	22	284
Drymarchon couperi	2018-02-01	February	2	148	28.8	176.8	1800	F	A	836-615-265	Candler	HCC	Yes	1	1	Apparent	1
Drymarchon couperi	2018-02-01	February	2	159	30	189	2100	F	A	842-035-771	Candler	HCC	Yes	1	0	Possible	0
Drymarchon couperi	2018-02-06	February	2				1140	M	A	600-878-328	Jeff Davis	MDM, AD	Yes	1	1	Apparent	92
Drymarchon couperi	2018-02-07	February	2	128	26	154	1350	F	A	842-051-527	Irwin	MDM, AD	Yes	1	0	Possible	0
Drymarchon couperi	2018-02-07	February	2	125.5	29	154.5	1330	F	A	836-603-004	Irwin	MDM, AD	Yes	1	0	Possible	0
Drymarchon couperi	2018-02-07	February	2	137	26.7	163.7	1400	F	A	836-586-785	Candler	HCC, BSS	Yes	1	0	Possible	0
Drymarchon couperi	2018-02-08	February	2	119			1290	F	A	600-890-884	Wheeler	MDM, AD	Yes	1	1	Apparent	6
Drymarchon couperi	2018-02-08	February	2	134.5	23	157.5	1450	F	A	071-535-887	Wheeler	MDM, AD	Yes	1	1	Apparent	3
Drymarchon couperi	2018-02-08	February	2	136	29	165	1331	M	A	600-893-566	Wheeler	MDM, AD	Yes	1	0	Possible	0
Drymarchon couperi	2018-02-11	February	2			213.4	3674	M	A	600-889-323	Bulloch	MDM	Yes	1	1	Apparent	1
Drymarchon couperi	2018-02-12	February	2	135	29.5	164.5	1080	M	A	601-001-372	Bulloch	MDM, AD	Yes	1	1	Apparent	123
Drymarchon couperi	2018-02-14	February	2	167.3	31.4	198.7	2350	M	A	842-034-541	Wheeler	JJB, BSS	Yes	3	3	Apparent	3	595	55
Drymarchon couperi	2018-02-16	February	2	132	25.5	157.5	1275	F	A		Evans	MDM	Yes	1	1	Apparent	9
Drymarchon couperi	2018-02-20	February	2					M	A	600-883-879	Irwin	MDM	Yes	1	0	Possible	0
Drymarchon couperi	2018-02-22	February	2	170	29	199	2100	M	A	071-287-831	Tattnall	WV, MDM	Yes	1	1	Apparent	1
Drymarchon couperi	2018-03-01	March	2	152	30	182	1883	F	A	842-063-324	Appling	JJB, DJH	Yes	2	1	Apparent	566	0
Drymarchon couperi	2018-03-07	March	2	158	32	190	2280	M	A	600-891-877	Atkinson	AD, MDM	Yes	2	0	Possible	0	0
Drymarchon couperi	2018-03-08	March	2			121	650	U	SA		Bulloch	MDM	Yes	2	1	Apparent	0	70.1
Drymarchon couperi	2018-03-13	March	2	157	31.5	188.5	2150	F	A	600-888-023	Bulloch	HCC, MDM	Yes	3	2	Apparent	0	31.8	2
Drymarchon couperi	2018-03-14	March	2	126.5	25.5	152	1270	F	A	600-893-353	Atkinson	AD, MDM	Yes	1	1	Apparent	228
Drymarchon couperi	2018-05-30	May	OUT	155	30.5	185.5	1494	F	A	842-072-771	Wheeler	MTH, JJB	Yes	2	2	Apparent	25	0.5
Drymarchon couperi	2018-07-19	July	OUT	100.9	21	121.9	620	U	SA	600-878-337	Candler	WV, MDM	No	1	0	Negative	0
